# Supplementary material for: New Insights into Potential Anti-Aging and Fatigue Effects of a Dietary Supplement from the Resveratrol Beverage in Aged SAMP8 Mice
Source: Antioxidants (Basel). 2025 Nov 6;14(11):1337. doi: 10.3390/antiox14111337 (PMC12649198; doi:10.3390/antiox14111337)
Supplement: Supplementary file 1 [file antioxidants-14-01337-s001.zip]

Archive with 1 entries (1 files):
- antioxidants-3852925-supplementary.xls
