# Supplementary material for: New Insights into Potential Anti-Aging and Fatigue Effects of a Dietary Supplement from the Resveratrol Beverage in Aged SAMP8 Mice
Source: Antioxidants (Basel). 2025 Nov 6;14(11):1337. doi: 10.3390/antiox14111337 (PMC12649198; doi:10.3390/antiox14111337)
Supplement: Supplementary file 1 [file antioxidants-14-01337-s001.zip › antioxidants-3852925-supplementary.xls]

## Sheet: weight(male)
Weighing date		12/21
Group	serial number	week1	week2	week3	week4	week5	week6	week7	week8	week9	week10	week11	week12	week13
A	1	27.76	27.57	27.26	27.95	28.34	28.99	29.85	29.9	29.59	29.69	29.2	30.22	29.46			A	SD	SEM	B	SD	SEM	C	SD	SEM	D	SD	SEM
	2	29.62	30.35	29.49	29.98	30.68	30.36	30.01	29.78	29.36	29.93	29.54	29.74	29.69		1	29.1762	0.933824	0.330157	28.6363	2.90401	1.02672	29.3313	2.48777	0.879558	29.4125	1.87604	0.663281
	3	28.45	28.66	29.41	30.12	29.7	28.86	29.5	29.67	29.27	29.51	29.78	30.18	30.44		2	29.3325	0.921439	0.325778	28.8	2.76386	0.977172	29.3062	2.12233	0.750357	29.8475	1.05611	0.373391
	4	30.06	30.03	30.29	30.2	30.34	30.03	30.86	30.48	30.33	30.48	30.92	30.03	30.55		3	29.7275	0.795016	0.281081	29.2638	3.08975	1.09239	29.6975	2.19402	0.775702	30.1363	1.3356	0.472206
	5	29.09	30.65	29.21	29.27	29.15	28.31	29.22	30.1	30.68	30.92	30.18	30.62	30.09		4	29.895	0.880973	0.311471	29.195	2.96763	1.04921	29.88	1.94706	0.688391	30.385	1.29892	0.459238
	6	30.26	30.05	29.42	30.01	30.98	30.9	30.91	30.14	29.48	30.21	30.76	31.28	30.71		5	29.6675	0.460014	0.162639	30.22	2.86221	1.01194	30.8588	1.91977	0.678742	31.2413	1.21144	0.428309
	7	28.25	28.8	29.43	29.84	30.44	30.18	29.56	29.47	29.14	29.88	29.61	30.26	29.47		6	30.035	0.626371	0.221456	29.8087	2.73069	0.965445	30.4038	2.21865	0.784413	31.0025	1.36245	0.481698
	8	29.92	29.04	30.15	30.45	29.53	29.71	30.37	30.07	30.16	30.35	30.52	29.97	30.02		7	29.9512	0.474996	0.167937	29.9225	2.53233	0.895315	30.6925	2.25538	0.797397	31.0587	1.20455	0.425872
B	1	32.21	34.61	32.5	34.32	33.19	33.36	33.04	34.43	35.59	34.96	33.73	33.77	33.71		8	29.7512	0.48612	0.171869	29.7912	2.61477	0.924462	30.4025	1.88175	0.6653	31.05	1.29892	0.459238
	2	31.99	31.87	31.81	32.57	32.53	33.29	32.78	34.45	33.86	33.51	32.64	32.67	33.01		9	30.1213	0.460014	0.162639	30.22	2.86221	1.01194	30.8588	1.91977	0.678742	31.2413	2.04304	0.722324
	3	24.09	24.13	24.24	24.9	24.91	26.04	25.78	27.06	27.26	27.07	26.87	27.27	26.61		10	30.0638	0.626371	0.221456	29.8087	2.73069	0.965445	30.4038	2.21865	0.784413	#DIV/0!	#DIV/0!	#DIV/0!
	4	25.49	25.77	25.95	26.54	25.71	26.15	25.88	26.95	26.37	27.03	25.54	26.31	26.41		11	30.2875	0.474996	0.167937	29.9225	2.53233	0.895315	30.6925	2.25538	0.797397	#DIV/0!	#DIV/0!	#DIV/0!
	5	29.49	29.56	29.15	30.34	30.92	29.18	30.05	29.59	30.26	30.57	30.61	30.46	30.05		12	30.0538	0.48612	0.171869	29.7912	2.61477	0.924462	30.4025	1.88175	0.6653	#DIV/0!	#DIV/0!	#DIV/0!
	6	28.29	27.48	28.86	28.09	28.2	28.18	28.77	28.37	28.38	29.02	29.69	29.13	29.91
	7	27.43	28.69	28.04	28.11	29.21	29.31	29.59	30.17	30.37	30.81	30.49	30.76	29.48
	8	30.1	29.78	29.85	29.24	28.89	28.33	29.57	29.84	28.68	28.79	28.9	29.01	29.15
C	1	34.16	33.65	32.79	33.53	33.57	35.32	34.34	36.14	34.87	34.77	35.06	35.53	34.45
	2	29.96	30.32	30.25	30.98	31.01	31.29	31.12	32.15	32.08	32.56	31.67	32.16	31.45
	3	27.54	28.56	29.34	28.24	29.07	30.21	30.58	31.08	30.64	30.87	30	29.96	29.69
	4	25.75	25.88	25.56	26.03	26.74	28	28.57	28.84	28.86	29.43	28.02	28.62	28.55
	5	30.87	30.27	30.58	30.15	30.46	29.98	29.49	30.2	30.34	30.01	30.21	30.59	30.82
	6	28.64	28.13	28.01	28.56	29.35	29.19	29.56	28.87	28.63	28.95	28.51	28.82	29.05
	7	29.25	28.68	28.28	29.89	29.21	30.11	29.88	29.22	29.65	29.85	29.12	29.41	29.39
	8	28.48	29.93	29.64	30.2	29.63	29.66	30.29	30.75	30.81	30.43	30.64	30.45	29.82
D	1	32.96	32.57	33.12	33.29	33.71	35.15	34.44	34.96	34.86	34.84	34.98	34.62	35.14
	2	25.87	29.2	29.24	29.61	30.27	31.9	31.52	32.31	32.37	32.62	32.73	32.76	32.14
	3	27.93	28.11	28.42	29.11	29.06	29.46	29.08	29.81	29.67	30.08	29.43	29.93	30.13
	4	29.58	30.18	30.06	31.11	31.22	31.9	31.25	32.32	32	31.45	31.66	31.48	32.28
	5	29.01	29.36	29.47	29.62	30.02	30.66	30.17	30	29.85	29.23	29.23	29.41	29.2
	6	30.91	29.97	29.69	29.74	29.79	29.33	30.23	30.51	30.13	30.44	30.75	30.46	30.1
	7	27.83	27.51	27.78	27.3	28.23	28.09	28.61	29.07	29.17	29.65	29.13	29.44	28.99
	8	31.21	31.14	31	31.31	30.78	30.98	30.9	30.93	31.34	31.62	30.11	30.37	30.42

## Sheet: weight(male)(2)
Weighing date		12/21
Group	serial number	Week 1	Week 13	gain
A	1	27.76	29.46	1.7
	2	29.62	29.69	0.07
	3	28.45	30.44	1.99
	4	30.06	30.55	0.49
	5	29.09	30.09	1
	6	30.26	30.71	0.45		A	SD	SEM	B	SD	SEM
	7	28.25	29.47	1.22	第1周	29.1762	0.933824	0.330157	28.6363	2.90401	1.02672
	8	29.92	30.02	0.1	第13周	30.0538	0.48612	0.171869	29.7912	2.61477	0.924462
B	1	32.21	33.71	1.5	GAIN	0.8775	0.720709	0.254809	1.155	1.05951	0.374595
	2	31.99	33.01	1.02
	3	24.09	26.61	2.52
	4	25.49	26.41	0.92
	5	29.49	30.05	0.56
	6	28.29	29.91	1.62
	7	27.43	29.48	2.05
	8	30.1	29.15	-0.95
C	1	34.16	34.45	0.29
	2	29.96	31.45	1.49
	3	27.54	29.69	2.15
	4	25.75	28.55	2.8
	5	30.87	30.82	-0.05
	6	28.64	29.05	0.41		C	SD	SEM	D	SD	SEM
	7	29.25	29.39	0.14	Week 1	29.3313	2.48777	0.879558	29.4125	2.25198	0.796194
	8	28.48	29.82	1.34	Week 13	30.4025	1.88175	0.6653	31.05	2.04384	0.722607
D	1	32.96	35.14	2.18	GAIN	1.07125	1.04005	0.367712	1.6375	1.6375	0.578944
	2	25.87	32.14	6.27
	3	27.93	30.13	2.2
	4	29.58	32.28	2.7
	5	29.01	29.2	0.19
	6	30.91	30.1	-0.81
	7	27.83	28.99	1.16
	8	31.21	30.42	-0.79

## Sheet: Food intake		
A1	Food intake				A2	Food intake				A3	Food intake
n=1	Give	Remain	actual quantity		n=4	Give	Remain	actual quantity		n=3	Give	Remain	actual quantity
week1	53.6	14.35	39.25	5.60714	week1	200.21	50.81	37.35	5.33571	week1	150.67	33.55	39.04	5.57714						第1週	5.50667
week2	54.46	13.39	41.07	5.86714	week2	202.21	40.14	40.5175	5.78821	week2	155.26	29.7	41.8533	5.97905						第2週	5.87813
week3	53.67	16.51	37.16	5.30857	week3	205.33	51.55	38.445	5.49214	week3	150.59	31.97	39.54	5.64857						第3週	5.4831
week4	54.4	18	36.4	5.2	week4	200.32	47.83	38.1225	5.44607	week4	154.7	34	40.2333	5.74762						第4週	5.46456
week5	54.1	15.65	38.45	5.49286	week5	201.27	33.68	41.8975	5.98536	week5	150.31	36.19	38.04	5.43429						第5週	5.6375
week6	54.67	19.03	35.64	5.09143	week6	205.64	53.62	38.005	5.42929	week6	152.72	40.63	37.3633	5.33762						第6週	5.28611
week7	53.07	17.98	35.09	5.01286	week7	203.07	57.3	36.4425	5.20607	week7	150.02	37.7	37.44	5.34857						第7週	5.18917
week8	54.51	13.32	41.19	5.88429	week8	202.19	45.98	39.0525	5.57893	week8	150.07	24.65	41.8067	5.97238						第8週	5.81187
week9	53.94	17.2	36.74	5.24857	week9	204.62	48.62	39	5.57143	week9	150.74	21.63	43.0367	6.1481						第9週	5.65603
week10	54.09	23.16	30.93	4.41857	week10	204.91	61.15	35.94	5.13429	week10	150.17	34.17	38.6667	5.52381						第10週	5.02556
week11	54.11	15.61	38.5	5.5	week11	201.96	59.29	35.6675	5.09536	week11	153.99	28.58	41.8033	5.9719						第11週	5.52242
week12	54.25	16.43	37.82	5.40286	week12	204.03	40.76	40.8175	5.83107	week12	151.03	27.29	41.2467	5.89238						第12週	5.70877
week13	53.9	14.89	39.01	5.57286	week13	203.62	49.33	38.5725	5.51036	week13	152.8	35.95	38.95	5.56429						第13週	5.54917
sacrifice	mean		37.3533		sacrifice	mean		38.4381		sacrifice	mean		40.0058							meam	5.51416
	SD		2.78806			SD		1.9544		SD			1.93152							SD	0.251221
	SEM		2.78806			SEM		0.9772		SEM			1.11517							SEM	0.0696761
B1	Food intake				B2	Food intake				B3	Food intake
n=2	Give	Remain	actual quantity		n=2	Give	Remain	actual quantity		n=4	Give	Remain	actual quantity
week1	103.76	16.75	43.505	6.215	week1	103.11	29.55	36.78	5.25429	week1	205.71	43.68	40.5075	5.78679						第1週	5.75202
week2	102.64	15.4	43.62	6.23143	week2	101.59	27.58	37.005	5.28643	week2	204.06	42.91	40.2875	5.75536						第2週	5.75774
week3	101.32	15.5	42.91	6.13	week3	104.86	36.63	34.115	4.87357	week3	203.24	54.5	37.185	5.31214						第3週	5.43857
week4	102.32	17.54	42.39	6.05571	week4	102.55	28.38	37.085	5.29786	week4	200.32	63.85	34.1175	4.87393						第4週	5.40917
week5	103.04	17.91	42.565	6.08071	week5	103.58	32.02	35.78	5.11143	week5	202.6	47.28	38.83	5.54714						第5週	5.57976
week6	100.64	15.96	42.34	6.04857	week6	103.51	31.35	36.08	5.15429	week6	201.61	40.71	40.225	5.74643						第6週	5.64976
week7	101.05	16.36	42.345	6.04929	week7	102.71	33.16	34.775	4.96786	week7	200.69	50.02	37.6675	5.38107						第7週	5.46607
week8	101.11	13.91	43.6	6.22857	week8	101.59	21.22	40.185	5.74071	week8	205.05	50.89	38.54	5.50571						第8週	5.825
week9	102.73	15.39	43.67	6.23857	week9	104.39	31.21	36.59	5.22714	week9	200.82	35.52	41.325	5.90357						第9週	5.78976
week10	100.19	29.5	35.345	5.04929	week10	103.82	50.79	26.515	3.78786	week10	202.18	43.96	39.555	5.65071						第10週	4.82929
week11	105	27.7	38.65	5.52143	week11	101.63	36.8	32.415	4.63071	week11	205.01	38.55	41.615	5.945						第11週	5.36571
week12	102.52	16.43	43.045	6.14929	week12	103.19	35.24	33.975	4.85357	week12	205.97	57.37	37.15	5.30714						第12週	5.43667
week13	101.28	14.97	43.155	6.165	week13	104.81	38.27	33.27	4.75286	week13	204.27	51.71	38.14	5.44857						第13週	5.45548
sacrifice	mean		41.9988		sacrifice	mean		35.1083		sacrifice	mean		38.9171							meam	5.52496
	SD		2.49319			SD		3.34588		SD			2.14204							SD	0.274014
	SEM		1.76295			SEM		2.36589		SEM			1.07102							SEM	0.0759979
C1	Food intake				C2	Food intake				C3	Food intake				C4	Food intake
n=2	Give	Remain	actual quantity		n=1	Give	Remain	actual quantity		n=1	Give	Remain	actual quantity		n=4	Give	Remain	actual quantity
week1	102.82	24.23	39.295	5.61357	week1	54.63	9.09	45.54	6.50571	week1	54.52	18.27	36.25	5.17857	week1	202.42	56.25	36.5425	5.22036	第1週	5.62955
week2	103.09	24.51	39.29	5.61286	week2	54.7	10.6	44.1	6.3	week2	53.12	14.65	38.47	5.49571	week2	203.08	55.3	36.945	5.27786	第2週	5.67161
week3	103.86	26.73	38.565	5.50929	week3	53.49	10.49	43	6.14286	week3	53.4	14.56	38.84	5.54857	week3	204.5	29.67	43.7075	6.24393	第3週	5.86116
week4	104.53	26.36	39.085	5.58357	week4	54.5	12.38	42.12	6.01714	week4	53.9	15.98	37.92	5.41714	week4	205.36	66.93	34.6075	4.94393	第4週	5.49045
week5	103.66	20.59	41.535	5.93357	week5	54.53	14.76	39.77	5.68143	week5	54.33	16.15	38.18	5.45429	week5	201.44	41.88	39.89	5.69857	第5週	5.69196
week6	101.73	15.36	43.185	6.16929	week6	53.88	15.06	38.82	5.54571	week6	54.02	17.11	36.91	5.27286	week6	200.19	41.7	39.6225	5.66036	第6週	5.66205
week7	100.55	13.81	43.37	6.19571	week7	53.4	14.98	38.42	5.48857	week7	54.39	15.82	38.57	5.51	week7	200.94	55.67	36.3175	5.18821	第7週	5.59562
week8	102.68	14.19	44.245	6.32071	week8	54.42	10.9	43.52	6.21714	week8	53.96	8.53	45.43	6.49	week8	202.53	60.8	35.4325	5.06179	第8週	6.02241
week9	103.95	15.57	44.19	6.31286	week9	54.02	16.24	37.78	5.39714	week9	54.91	17.55	37.36	5.33714	week9	203.38	44.94	39.61	5.65857	第9週	5.67643
week10	102.38	31.74	35.32	5.04571	week10	54.1	23.19	30.91	4.41571	week10	53.09	22.23	30.86	4.40857	week10	200.29	59.2	35.2725	5.03893	第10週	4.72723
week11	102.2	17.08	42.56	6.08	week11	53.1	15.68	37.42	5.34571	week11	53.1	16	37.1	5.3	week11	204.25	43.21	40.26	5.75143	第11週	5.61929
week12	102.1	18.46	41.82	5.97429	week12	54.43	14.49	39.94	5.70571	week12	54.76	16.7	38.06	5.43714	week12	202.3	61.52	35.195	5.02786	第12週	5.53625
week13	104.59	20.16	42.215	6.03071	week13	52.78	16.42	36.36	5.19429	week13	53.17	17.25	35.92	5.13143	week13	204.26	50.33	38.4825	5.4975	第13週	5.46348
sacrifice	mean		41.0383		sacrifice	mean		40.1117		sacrifice	mean		37.8292		sacrifice	mean		37.7835		meam	5.59867
	SD		2.73299			SD		3.94732		SD			3.19941		SD			2.78623		SD	0.308802
	SEM		1.93252			SEM		3.94732		SEM			3.19941		SEM			1.39312		SEM	0.0856463
D1	Food intake				D2	Food intake				D3	Food intake				D4	Food intake
n=1	Give	Remain	actual quantity		n=1	Give	Remain	actual quantity		n=2	Give	Remain	actual quantity		n=4	Give	Remain	actual quantity
week1	54.84	12.35	42.49	6.07	week1	53.53	11.89	41.64	5.94857	week1	101.9	21.77	40.065	5.72357	week1	205.4	51.18	38.555	5.50786	第1週	5.8125
week2	53.54	11.06	42.48	6.06857	week2	53.46	10.95	42.51	6.07286	week2	102.8	23.5	39.65	5.66429	week2	204.29	49.87	38.605	5.515	第2週	5.83018
week3	53.52	12.43	41.09	5.87	week3	53.07	11.97	41.1	5.87143	week3	102.78	23.55	39.615	5.65929	week3	200.96	60.24	35.18	5.02571	第3週	5.60661
week4	53.9	10.7	43.2	6.17143	week4	54.54	12.31	42.23	6.03286	week4	101.24	21.52	39.86	5.69429	week4	203.66	49.76	38.475	5.49643	第4週	5.84875
week5	54.04	12.9	41.14	5.87714	week5	53.79	11.15	42.64	6.09143	week5	103.43	23.13	40.15	5.73571	week5	204.27	70.84	33.3575	4.76536	第5週	5.61741
week6	53.84	13.16	40.68	5.81143	week6	53.17	11.98	41.19	5.88429	week6	102.51	20.54	40.985	5.855	week6	202.45	42	40.1125	5.73036	第6週	5.82027
week7	53.42	13.32	40.1	5.72857	week7	53.43	13.05	40.38	5.76857	week7	103.11	20.85	41.13	5.87571	week7	202.65	41.63	40.255	5.75071	第7週	5.78089
week8	54	12.67	41.33	5.90429	week8	54.02	13.5	40.52	5.78857	week8	103.57	22.73	40.42	5.77429	week8	203.95	55.5	37.1125	5.30179	第8週	5.69223
week9	54.75	12.7	42.05	6.00714	week9	53.62	11.01	42.61	6.08714	week9	101.57	20.29	40.64	5.80571	week9	202.19	42.03	40.04	5.72	第9週	5.905
week10	53.14	15.29	37.85	5.40714	week10	54.6	17.64	36.96	5.28	week10	100.78	32.68	34.05	4.86429	week10	200.8	60.33	35.1175	5.01679	第10週	5.14205
week11	54.84	14.66	40.18	5.74	week11	53.83	12.59	41.24	5.89143	week11	100.07	18.77	40.65	5.80714	week11	205.31	43.49	40.455	5.77929	第11週	5.80446
week12	54.62	13.6	41.02	5.86	week12	54.02	13.9	40.12	5.73143	week12	101.71	22.05	39.83	5.69	week12	201.35	48.04	38.3275	5.47536	第12週	5.6892
week13	53.84	12.21	41.63	5.94714	week13	53.28	12.14	41.14	5.87714	week13	100.78	21.45	39.665	5.66643	week13	205.48	49.35	39.0325	5.57607	第13週	5.7667
sacrifice	mean		41.1342		sacrifice	mean		41.095		sacrifice	mean		39.7537		sacrifice	mean		37.966		meam	5.71246
	SD		1.40717			SD		1.57222		SD			1.86539		SD			2.32244		SD	0.202448
	SEM		1.40717			SEM		1.57222		SEM			1.31903		SEM			1.16122		SEM	0.0561489

## Sheet: Water intake		
A1	Water intake				A2	Water intake				A3	Water intake
n=1	Give	Remain	actual quantity		n=4	Give	Remain	actual quantity		n=3	Give	Remain	actual quantity
week1	346.51	298.88	47.63	6.80429	week1	292.64	140.96	37.92	5.41714	week1	348.84	206.36	47.4933	6.78476						week1	6.3354
week2	343.69	297.49	46.2	6.6	week2	320.12	141.53	44.6475	6.37821	week2	321.72	214.53	35.73	5.10429						week2	6.0275
week3	335.08	288.65	46.43	6.63286	week3	299.57	148.54	37.7575	5.39393	week3	366.01	223.37	47.5467	6.79238						week3	6.27306
week4	326.51	276.38	50.13	7.16143	week4	328.23	161.86	41.5925	5.94179	week4	281.12	161.94	39.7267	5.67524						week4	6.25948
week5	314.78	275.33	39.45	5.63571	week5	271.13	123.82	36.8275	5.26107	week5	342.18	216.41	41.9233	5.98905						week5	5.62861
week6	335.42	296	39.42	5.63143	week6	289.12	144.65	36.1175	5.15964	week6	278.24	159.23	39.67	5.66714						week6	5.48607
week7	318.7	279.76	38.94	5.56286	week7	316.53	148.5	42.0075	6.00107	week7	297.53	165.99	43.8467	6.26381						week7	5.94258
week8	332.96	283.92	49.04	7.00571	week8	306.66	177.55	32.2775	4.61107	week8	348.38	220.62	42.5867	6.08381						week8	5.9002
week9	325.08	279.3	45.78	6.54	week9	311.45	147.68	40.9425	5.84893	week9	377.83	257.34	40.1633	5.73762						week9	6.04218
week10	326.56	282.13	44.43	6.34714	week10	338.83	166.69	43.035	6.14786	week10	296.84	152.82	48.0067	6.8581						week10	6.45103
week11	326.3	278.7	47.6	6.8	week11	305.6	160.97	36.1575	5.16536	week11	294.1	185.91	36.0633	5.1519						week11	5.70575
week12	315.09	261.18	53.91	7.70143	week12	319.33	142.27	44.265	6.32357	week12	325.94	193.12	44.2733	6.32476						week12	6.78325
week13	332.61	287.12	45.49	6.49857	week13	296.34	142.12	38.555	5.50786	week13	349.23	219.48	43.25	6.17857						week13	6.06167
sacrifice	mean		45.7467		sacrifice	mean		39.4623		sacrifice	mean		42.2525							meam	6.06959
	SD		4.59341			SD		3.8362		SD			4.19646							SD	0.371435
	SEM		4.59341			SEM		2.21483		SEM			2.42282							SEM	0.103018
B1	Water intake				B2	Water intake				B3	Water intake
n=2	Give	Remain	actual quantity		n=2	Give	Remain	actual quantity		n=4	Give	Remain	actual quantity
week1	324.59	237.4	43.595	6.22786	week1	351.38	267.55	41.915	5.98786	week1	333.75	138.35	48.85	6.97857						week1	6.3981
week2	307.87	221.69	43.09	6.15571	week2	333.09	246.24	43.425	6.20357	week2	326.26	186.45	34.9525	4.99321						week2	5.78417
week3	314.9	229.02	42.94	6.13429	week3	322.43	246.2	38.115	5.445	week3	303.21	162.52	35.1725	5.02464						week3	5.53464
week4	315.12	213	51.06	7.29429	week4	344.59	257.98	43.305	6.18643	week4	306.16	126.37	44.9475	6.42107						week4	6.63393
week5	301.85	228.63	36.61	5.23	week5	324.4	257.31	33.545	4.79214	week5	288.89	139.31	37.395	5.34214						week5	5.12143
week6	297.99	209.57	44.21	6.31571	week6	330.81	252.11	39.35	5.62143	week6	334.98	192.64	35.585	5.08357						week6	5.67357
week7	316.55	226.89	44.83	6.40429	week7	323.33	246.26	38.535	5.505	week7	349.31	193.83	38.87	5.55286						week7	5.82071
week8	315.41	225.95	44.73	6.39	week8	330.21	236.36	46.925	6.70357	week8	347.98	182.23	41.4375	5.91964						week8	6.33774
week9	299.11	207.17	45.97	6.56714	week9	320.21	232.67	43.77	6.25286	week9	259.78	110.68	37.275	5.325						week9	6.04833
week10	305.01	224.71	40.15	5.73571	week10	331.31	263.7	33.805	4.82929	week10	325.52	162.5	40.755	5.82214						week10	5.46238
week11	302.09	210.11	45.99	6.57	week11	321.03	243.84	38.595	5.51357	week11	292.61	171.51	30.275	4.325						week11	5.46952
week12	316.86	229.74	43.56	6.22286	week12	324.81	235.35	44.73	6.39	week12	291.15	155.1	34.0125	4.85893						week12	5.82393
week13	299.84	208.12	45.86	6.55143	week13	315.01	216.28	49.365	7.05214	week13	290.67	147.17	35.875	5.125						week13	6.24286
sacrifice	mean		43.8946		sacrifice	mean		40.5012		sacrifice	mean		38.294							meam	5.84237
	SD		3.44517			SD		4.22103		SD			5.0874							SD	0.442488
	SEM		1.98907			SEM		2.43701		SEM			2.93721							SEM	0.122724
C1	Water intake				C2	Water intake				C3	Water intake				C4	Water intake
n=2	Give	Remain	actual quantity		n=1	Give	Remain	actual quantity		n=1	Give	Remain	actual quantity		n=4	Give	Remain	actual quantity
week1	322.27	253.68	34.295	4.89929	week1	334.22	293.2	41.02	5.86	week1	321.38	277.6	43.78	6.25429	week1	298.57	133	41.3925	5.91321	week1	5.7317
week2	335.89	270.75	32.57	4.65286	week2	318.49	276.01	42.48	6.06857	week2	326.37	279.97	46.4	6.62857	week2	299.56	168.85	32.6775	4.66821	week2	5.50455
week3	330.43	256.16	37.135	5.305	week3	338.73	302.69	36.04	5.14857	week3	328.32	281.5	46.82	6.68857	week3	308.76	160.69	37.0175	5.28821	week3	5.60759
week4	319.42	236.68	41.37	5.91	week4	328.33	289.46	38.87	5.55286	week4	342.12	302.43	39.69	5.67	week4	271.83	158.21	28.405	4.05786	week4	5.29768
week5	342.52	259.97	41.275	5.89643	week5	329.62	294.61	35.01	5.00143	week5	321.36	285.56	35.8	5.11429	week5	292.4	145.62	36.695	5.24214	week5	5.31357
week6	334.09	248.39	42.85	6.12143	week6	314.57	272.17	42.4	6.05714	week6	321.9	275.95	45.95	6.56429	week6	300.43	168.42	33.0025	4.71464	week6	5.86437
week7	333.62	244.32	44.65	6.37857	week7	318.5	278.05	40.45	5.77857	week7	320.5	274.55	45.95	6.56429	week7	324.6	131.67	48.2325	6.89036	week7	6.40295
week8	325.81	250.59	37.61	5.37286	week8	325.76	277.93	47.83	6.83286	week8	328.99	294.49	34.5	4.92857	week8	328.64	156.89	42.9375	6.13393	week8	5.81705
week9	319.87	228.46	45.705	6.52929	week9	319.25	277.89	41.36	5.90857	week9	333.03	286.01	47.02	6.71714	week9	319.06	139.2	44.965	6.42357	week9	6.39464
week10	341.42	281.91	29.755	4.25071	week10	330.15	294.01	36.14	5.16286	week10	339.02	299.92	39.1	5.58571	week10	335.57	171.01	41.14	5.87714	week10	5.21911
week11	317.94	240.73	38.605	5.515	week11	317.26	275.72	41.54	5.93429	week11	320.28	278.35	41.93	5.99	week11	326.69	159.54	41.7875	5.96964	week11	5.85223
week12	332.26	255.31	38.475	5.49643	week12	328.26	286.72	41.54	5.93429	week12	334.37	297.9	36.47	5.21	week12	269.99	117.17	38.205	5.45786	week12	5.52464
week13	287.41	195.68	45.865	6.55214	week13	325.14	281.56	43.58	6.22571	week13	327.84	287.53	40.31	5.75857	week13	336.04	166.93	42.2775	6.03964	week13	6.14402
sacrifice	mean		38.6913		sacrifice	mean		40.39		sacrifice	mean		41.9508		sacrifice	mean		38.8715		meam	5.71084
	SD		4.82554			SD		3.51604		SD			4.68226		SD			5.65905		SD	0.388481
	SEM		3.41217			SEM		2.02999		SEM			2.7033		SEM			3.26725		SEM	0.107745
D1	Water intake				D2	Water intake				D3	Water intake				D4	Water intake
n=1	Give	Remain	actual quantity		n=1	Give	Remain	actual quantity		n=2	Give	Remain	actual quantity		n=4	Give	Remain	actual quantity
week1	319.47	282.92	36.55	5.22143	week1	327.75	282.29	45.46	6.49429	week1	343.24	252.7	45.27	6.46714	week1	292.54	136.3	39.06	5.58	week1	5.94071
week2	327.6	286.27	41.33	5.90429	week2	333.28	294.76	38.52	5.50286	week2	333.69	240.08	46.805	6.68643	week2	338.05	163.2	43.7125	6.24464	week2	6.08455
week3	338.18	300.85	37.33	5.33286	week3	345.16	302.05	43.11	6.15857	week3	339.05	251.65	43.7	6.24286	week3	330.14	159.83	42.5775	6.0825	week3	5.9542
week4	341.65	297.31	44.34	6.33429	week4	337.84	293.07	44.77	6.39571	week4	330.1	247.55	41.275	5.89643	week4	292.55	134.04	39.6275	5.66107	week4	6.07187
week5	325.92	284.34	41.58	5.94	week5	314.78	274.99	39.79	5.68429	week5	326.94	255.1	35.92	5.13143	week5	324.71	149.01	43.925	6.275	week5	5.75768
week6	330.87	292.35	38.52	5.50286	week6	320.45	278.04	42.41	6.05857	week6	332.68	255.73	38.475	5.49643	week6	346.84	155.79	47.7625	6.82321	week6	5.97027
week7	329.92	289.89	40.03	5.71857	week7	332.46	291.22	41.24	5.89143	week7	323.79	238.76	42.515	6.07357	week7	337.37	149.06	47.0775	6.72536	week7	6.10223
week8	333.45	290.57	42.88	6.12571	week8	337.46	293.24	44.22	6.31714	week8	323.39	233.08	45.155	6.45071	week8	281.37	164	29.3425	4.19179	week8	5.77134
week9	333.6	297.28	36.32	5.18857	week9	328.27	279.55	48.72	6.96	week9	324.12	239.12	42.5	6.07143	week9	311.59	138.48	43.2775	6.1825	week9	6.10063
week10	332.34	286.9	45.44	6.49143	week10	339.18	292.58	46.6	6.65714	week10	334.71	270.08	32.315	4.61643	week10	310.36	140.05	42.5775	6.0825	week10	5.96187
week11	326.16	275.17	50.99	7.28429	week11	316.56	281.02	35.54	5.07714	week11	326.71	240.23	43.24	6.17714	week11	293.5	110.83	45.6675	6.52393	week11	6.26562
week12	334.34	290.62	43.72	6.24571	week12	315.65	279.22	36.43	5.20429	week12	338.81	253.4	42.705	6.10071	week12	317.25	147.22	42.5075	6.0725	week12	5.9058
week13	328.95	287.45	41.5	5.92857	week13	342.1	304.35	37.75	5.39286	week13	315.78	251.23	32.275	4.61071	week13	295.33	141.48	38.4625	5.49464	week13	5.3567
sacrifice	mean		41.5858		sacrifice	mean		42.2342		sacrifice	mean		41.6562		sacrifice	mean		42.2596		meam	5.99057
	SD		4.26608			SD		4.06719		SD			4.17213		SD			4.81767		SD	0.144666
	SEM		2.46302			SEM		2.34819		SEM			2.95014		SEM			3.4066		SEM	0.040123

## Sheet: sports
	week0			week2			week4			week8			week13				mean		A	B	C	D		SEM		A	B	C	D
	15m/min	20m/min	25m/min	15m/min	20m/min	25m/min	15m/min	20m/min	25m/min	15m/min	20m/min	25m/min	15m/min	20m/min	25m/min		week0	15m/min	29.875	28.75	28.875	31.2		week0	15m/min	3.16475	3.0104	3.39347	2.64575
A 1	41	14	69	20	47	92	60	38	59	10	33	41	9	21	37			20m/min	43.625	39.5	45.125	43.3			20m/min	11.6633	4.85136	7.21219	5.86454
A 2	22	87	91	17	23	112	28	44	50	27	36	32	4	17	21			25m/min	77.25	81.125	81.375	73.5			25m/min	7.18568	10.0061	13.3335	14.5945
A 3	31	14	44	14	44	78	27	34	66	9	41	43	4	34	40		week2	15m/min	28.625	28	27.875	29.25		week2	15m/min	4.75172	3.97897	3.19026	2.23333
A 4	19	74	60	50	64	106	16	35	75	14	46	35	23	12	40			20m/min	45.25	39.875	39.25	37			20m/min	2.07739	2.94788	4.12863	5.81951
A 5	27	19	66	12	66	68	17	44	78	18	30	39	9	3	44			25m/min	85.5	74.875	70.125	75.9			25m/min	5.75818	4.58548	6.98602	2.3497
A 6	28	52	101	14	56	82	12	24	76	11	21	41	1	14	40		week4	15m/min	25.875	24.625	26.75	25.25		week4	15m/min	6.02209	2.24354	4.84307	2.43303
A 7	45	10	96	59	36	66	39	48	88	8	50	21	14	24	36			20m/min	41.875	38.25	27	22.75			20m/min	4.57648	4.0078	3.52035	1.88746
A 8	26	79	91	43	26	80	8	68	54	23	45	39	9	21	22			25m/min	68.25	59.5	39.5	38.125			25m/min	4.66273	3.83126	4.00892	4.17235
mean	29.875	43.625	77.25	28.625	45.25	85.5	25.875	41.875	68.25	15	37.75	36.375	9.125	18.25	35		week8	15m/min	15	14.625	14.625	12.875		week8	15m/min	2.47848	2.57	1.84136	1.32877
SD	8.95126	32.9889	20.3242	18.8978	16.2722	16.6905	17.0331	12.9442	13.1882	7.0102	9.61769	7.15017	6.91659	9.16125	8.6685			20m/min	37.75	32	15.625	17.75			20m/min	3.40037	3.39643	3.05858	2.75649
SEM	3.16475	11.6633	7.18568	6.68136	5.7531	5.90097	6.02209	4.57648	4.66273	2.47848	3.40037	2.52797	2.44539	3.23899	3.06478			25m/min	36.375	31.625	25.125	24.75			25m/min	2.52797	3.32704	3.34043	2.69755
B 1	31	19	77	20	57	65	15	25	42	21	20	47	15	20	22		week13	15m/min	9.125	9.5	6.75	7.5		week13	15m/min	2.44539	1.4516	2.41091	1.40153
B 2	22	65	79	20	30	67	24	38	70	7	24	38	14	17	46			20m/min	18.25	14.875	10	9.75			20m/min	3.23899	2.07397	1.79284	1.35949
B 3	28	33	124	21	40	97	22	28	69	13	25	39	10	5	28			25m/min	35	29.125	18.375	17.25			25m/min	3.06478	3.17601	2.54206	2.85826
B 4	29	31	56	15	41	72	25	48	44	4	45	27	12	18	22
B 5	13	39	101	16	43	76	22	38	65	22	33	24	6	8	37
B 6	31	39	101	35	49	76	37	59	61	20	45	18	9	12	19
B 7	34	51	78	44	29	72	23	29	59	9	37	27	3	18	32
B 8	42	39	33	53	30	74	29	41	66	21	27	33	7	21	27
mean	28.75	39.5	81.125	28	39.875	74.875	24.625	38.25	59.5	14.625	32	31.625	9.5	14.875	29.125
SD	8.51469	13.7217	28.3016	14.2428	10.0062	9.77515	6.3457	11.3358	10.8364	7.26906	9.60655	9.41029	4.10575	5.86606	8.98312
SEM	3.0104	4.85136	10.0061	5.03559	3.53774	3.45604	2.24354	4.0078	3.83126	2.57	3.39643	3.32704	1.4516	2.07397	3.17601
C 1	42	25	110	22	26	80	53	36	43	13	32	12	3	8	13
C 2	19	57	66	10	36	77	31	26	54	12	3	20	6	16	15
C 3	23	25	109	35	42	82	20	22	43	9	10	33	11	4	22
C 4	41	57	46	26	16	27	12	26	33	19	21	31	4	17	18
C 5	17	14	27	31	47	66	32	31	50	7	15	26	2	3	30
C 6	25	53	52	42	56	89	24	40	17	21	11	41	4	12	22
C 7	35	65	119	37	51	48	10	28	37	20	19	20	22	11	6
C 8	29	65	122	20	40	92	32	7	39	16	14	18	2	9	21
mean	28.875	45.125	81.375	27.875	39.25	70.125	26.75	27	39.5	14.625	15.625	25.125	6.75	10	18.375
SD	9.59818	20.3991	37.713	10.4395	13.1665	22.3187	13.6983	9.95705	11.3389	5.20817	8.65097	9.44817	6.81909	5.07093	7.19002
SEM	3.39347	7.21219	13.3335	3.6909	4.65507	7.89086	4.84307	3.52035	4.00892	1.84136	3.05858	3.34043	2.41091	1.79284	2.54206
D 1	45	41	98	34	69	86	33	17	19	12	11	25	6	8	14
D 2	38	69	45	28	49	77	13	27	39	16	15	32	4	5	16
D 3	32	50	104	19	60	77	25	24	53	7	20	16	10	17	34
D 4	45	14	127	27	30	66	26	27	23	11	13	25	7	10	22
D 5	23	30	110	27	19	85	18	14	39	10	25	28	5	6	9
D 6	33	44	51	34	34	81	32	26	41	19	11	36	3	10	20
D 7	30	30	18	37	25	80	30	19	41	13	33	23	10	13	11
D 8	34	50	31	28	33	68	25	28	50	15	14	13	15	9	12
mean	35	41	73	29.25	39.875	77.5	25.25	22.75	38.125	12.875	17.75	24.75	7.5	9.75	17.25
SD	7.48331	16.5874	41.2795	5.65054	17.6185	7.27029	6.88165	5.33854	11.8012	3.75832	7.79652	7.62983	3.96412	3.84522	8.08438
SEM	2.64575	5.86454	14.5945	1.99777	6.22907	2.57044	2.43303	1.88746	4.17235	1.32877	2.75649	2.69755	1.40153	1.35949	2.85826

## Sheet: forelimb grip
	high									Mean	SD	SEM
A1	132.2								A	101.09	30.6858	9.70372
A2	98.2			Mean	SD	SEM			B	105.34	28.6545	9.06135
A3	129.7		A	102.787	23.6415	8.35852			C	131.35	24.3801	7.70965
A4	82.9		B	108.987	31.282	11.0599			D	134.31	28.9919	9.16804
A5	119.8		C	136.175	21.6799	7.66501
A6	104.4		D	138.913	23.7779	8.40677
A7	90.6
A8	64.5
B1	132
B2	101.6
B3	127.6
B4	87.6
B5	112.7
B6	129.1
B7	43.9
B8	137.4
C1	128.9
C2	109.2
C3	154.2
C4	142.2
C5	151.2
C6	104.6
C7	132.7
C8	166.4
D1	138.1
D2	173.7
D3	158.6
D4	144.8
D5	97
D6	139.7
D7	115.6
D8	143.8

## Sheet: Blood biochemistry
male	Total protein	g/DL									CK	U/L
	Group	data	Group	data	Group	data	Group	data			Group	data	Group	data	Group	data	Group	data
	A 1	4.4	B 1	5.5	C 1	5.5	D 1	5.6			A 1	180	B 1	199	C 1	292	D 1	229
	A 2	5.5	B 2	5.5	C 2	6	D 2	6.2			A 2	286	B 2	337	C 2	210	D 2	251
	A 3	5.3	B 3	5.7	C 3	5.1	D 3	5.1			A 3	369	B 3	248	C 3	331	D 3	301
	A 4	5.4	B 4	5.6	C 4	5.4	D 4	5.3			A 4	320	B 4	230	C 4	163	D 4	247
	A 5	6.1	B 5	5.3	C 5	5.6	D 5	5.3			A 5	241	B 5	339	C 5	294	D 5	212
	A 6	5.3	B 6	5.2	C 6	5.9	D 6	5.6			A 6	256	B 6	296	C 6	258	D 6	331
	A 7	5.6	B 7	4.8	C 7	5.8	D 7	5.6			A 7	235	B 7	214	C 7	291	D 7	277
	A 8	4.9	B 8	5.5	C 8	5.5	D 8	5.7			A 8	239	B 8	249	C 8	296	D 8	243
	Group average	5.3125	Group average	5.3875	Group average	5.6	Group average	5.55			Group average	265.75	Group average	264	Group average	266.875	Group average	261.375
	Standard error	0.499821	Standard error	0.285044	Standard error	0.29277	Standard error	0.333809			Standard error	58.2305	Standard error	53.9047	Standard error	54.789	Standard error	39.279
	SEM	0.176714	SEM	0.100778	SEM	0.10351	SEM	0.118019			SEM	20.5876	SEM	19.0582	SEM	19.3709	SEM	13.8872
	Albumin	U/L									Lactate	mmol/L
	Group	data	Group	data	Group	data	Group	data			Group	data	Group	data	Group	data	Group	data
	A 1	2.6	B 1	3.5	C 1	3.8	D 1	3.1			A 1	6.9	B 1	6.3	C 1	7.2	D 1	3.5
	A 2	3.1	B 2	3.2	C 2	3.7	D 2	3.8			A 2	6.5	B 2	4.8	C 2	5.2	D 2	7.1
	A 3	3	B 3	2.6	C 3	3.1	D 3	3.7			A 3	6.1	B 3	5.6	C 3	5.1	D 3	6.1
	A 4	3.1	B 4	3.5	C 4	3.8	D 4	3.2			A 4	7	B 4	3.7	C 4	3.4	D 4	5.3
	A 5	3.1	B 5	3	C 5	3.2	D 5	2.8			A 5	6.2	B 5	5.1	C 5	5.3	D 5	5.6
	A 6	3.2	B 6	3.4	C 6	3	D 6	3.9			A 6	3.2	B 6	4.5	C 6	5.4	D 6	3.4
	A 7	3.3	B 7	3.1	C 7	2.8	D 7	3			A 7	4.3	B 7	5.4	C 7	3.6	D 7	6.4
	A 8	3.5	B 8	3.1	C 8	2.7	D 8	3.1			A 8	7.8	B 8	6.2	C 8	6.1	D 8	4
	Group average	3.1125	Group average	3.175	Group average	3.2625	Group average	3.325			Group average	6	Group average	5.2	Group average	5.1625	Group average	5.175
	Standard error	0.258775	Standard error	0.301188	Standard error	0.447014	Standard error	0.413176			Standard error	1.51563	Standard error	0.87178	Standard error	1.23397	Standard error	1.39361
	SEM	0.0914906	SEM	0.106486	SEM	0.158043	SEM	0.14608			SEM	0.535857	SEM	0.308221	SEM	0.436274	SEM	0.492715
	TG	U/L									UA	mg/Dl
	Group	data	Group	data	Group	data	Group	data			Group	data	Group	data	Group	data	Group	data
	A 1	111	B 1	89	C 1	115	D 1	95			A 1	5.1	B 1	4.9	C 1	5.3	D 1	2.3
	A 2	129	B 2	117	C 2	89	D 2	110			A 2	5.1	B 2	2.7	C 2	4.1	D 2	3.2
	A 3	103	B 3	103	C 3	101	D 3	101			A 3	2.1	B 3	5.3	C 3	2.7	D 3	3.7
	A 4	89	B 4	121	C 4	122	D 4	114			A 4	6.6	B 4	4.5	C 4	5.5	D 4	5.1
	A 5	100	B 5	130	C 5	120	D 5	81			A 5	3.9	B 5	4.3	C 5	3.2	D 5	4.6
	A 6	124	B 6	110	C 6	91	D 6	103			A 6	4.4	B 6	4.2	C 6	5.6	D 6	6.4
	A 7	106	B 7	87	C 7	109	D 7	104			A 7	5.4	B 7	5.9	C 7	3.1	D 7	2.1
	A 8	98	B 8	89	C 8	125	D 8	123			A 8	4.5	B 8	2.9	C 8	3.4	D 8	4.6
	Group average	107.5	Group average	105.75	Group average	109	Group average	103.875			Group average	4.6375	Group average	4.3375	Group average	4.1125	Group average	4
	Standard error	13.4058	Standard error	16.4121	Standard error	13.9898	Standard error	12.6315			Standard error	1.30487	Standard error	1.10057	Standard error	1.18976	Standard error	1.45994
	SEM	4.73965	SEM	5.80255	SEM	4.94614	SEM	4.46589			SEM	0.46134	SEM	0.38911	SEM	0.420645	SEM	0.516167
	TC	mg/DL
	Group	data	Group	data	Group	data	Group	data
	A 1	102	B 1	117	C 1	108	D 1	112
	A 2	109	B 2	121	C 2	112	D 2	117
	A 3	111	B 3	110	C 3	101	D 3	125
	A 4	104	B 4	110	C 4	102	D 4	106
	A 5	121	B 5	93	C 5	120	D 5	99
	A 6	128	B 6	142	C 6	125	D 6	121
	A 7	122	B 7	103	C 7	120	D 7	111
	A 8	92	B 8	116	C 8	94	D 8	142
	Group average	111.125	Group average	114	Group average	110.25	Group average	116.625
	Standard error	11.9814	Standard error	14.3427	Standard error	10.912	Standard error	13.1468
	SEM	4.23606	SEM	5.07093	SEM	3.85797	SEM	4.64811
	HDL	mg/DL
	Group	data	Group	data	Group	data	Group	data
	A 1	72	B 1	44	C 1	62	D 1	64
	A 2	65	B 2	57	C 2	59	D 2	43
	A 3	37	B 3	34	C 3	49	D 3	70
	A 4	41	B 4	60	C 4	65	D 4	52
	A 5	56	B 5	86	C 5	62	D 5	37
	A 6	66	B 6	40	C 6	69	D 6	82
	A 7	65	B 7	36	C 7	41	D 7	64
	A 8	51	B 8	80	C 8	60	D 8	67
	Group average	56.625	Group average	54.625	Group average	58.375	Group average	59.875
	Standard error	12.6822	Standard error	19.8634	Standard error	9.07016	Standard error	14.8655
	SEM	4.48385	SEM	7.02276	SEM	3.20679	SEM	5.25574
	LDL	mg/DL
	Group	data	Group	data	Group	data	Group	data
	A 1	7.5	B 1	9.2	C 1	6.5	D 1	4.5
	A 2	5.4	B 2	9.7	C 2	8.2	D 2	9.2
	A 3	3.4	B 3	8.9	C 3	5.6	D 3	6.2
	A 4	7.3	B 4	8.3	C 4	4.5	D 4	8.2
	A 5	7.3	B 5	4.4	C 5	6.5	D 5	9.8
	A 6	9.9	B 6	8.5	C 6	7.1	D 6	5.8
	A 7	7.8	B 7	4.5	C 7	9.3	D 7	8.3
	A 8	8.3	B 8	6.6	C 8	9.1	D 8	7
	Group average	7.1125	Group average	7.5125	Group average	7.1	Group average	7.375
	Standard error	1.94895	Standard error	2.09587	Standard error	1.68099	Standard error	1.81324
	SEM	0.689057	SEM	0.741003	SEM	0.594318	SEM	0.641079
	glucose	mg/DL
	Group	data	Group	data	Group	data	Group	data
	A 1	92	B 1	102	C 1	127	D 1	124
	A 2	107	B 2	124	C 2	96	D 2	111
	A 3	117	B 3	110	C 3	83	D 3	141
	A 4	142	B 4	112	C 4	129	D 4	143
	A 5	118	B 5	113	C 5	94	D 5	105
	A 6	113	B 6	87	C 6	115	D 6	128
	A 7	154	B 7	128	C 7	139	D 7	69
	A 8	117	B 8	129	C 8	111	D 8	128
	Group average	120	Group average	113.125	Group average	111.75	Group average	118.625
	Standard error	19.5082	Standard error	14.1869	Standard error	19.543	Standard error	23.9221
	SEM	6.8972	SEM	5.01582	SEM	6.90949	SEM	8.45775
	AST	mg/DL
	Group	data	Group	data	Group	data	Group	data
	A 1	84	B 1	103	C 1	100	D 1	93
	A 2	90	B 2	75	C 2	104	D 2	101
	A 3	108	B 3	74	C 3	79	D 3	80
	A 4	89	B 4	84	C 4	74	D 4	102
	A 5	84	B 5	101	C 5	65	D 5	82
	A 6	76	B 6	82	C 6	94	D 6	100
	A 7	94	B 7	92	C 7	100	D 7	93
	A 8	84	B 8	85	C 8	74	D 8	91
	Group average	88.625	Group average	87	Group average	86.25	Group average	92.75
	Standard error	9.48589	Standard error	10.8759	Standard error	14.9164	Standard error	8.34523
	SEM	3.35377	SEM	3.84522	SEM	5.27376	SEM	2.95048
	ALT	mg/DL
	Group	data	Group	data	Group	data	Group	data
	A 1	57	B 1	68	C 1	52	D 1	72
	A 2	36	B 2	73	C 2	48	D 2	47
	A 3	80	B 3	36	C 3	90	D 3	80
	A 4	72	B 4	40	C 4	77	D 4	78
	A 5	60	B 5	47	C 5	35	D 5	59
	A 6	90	B 6	83	C 6	58	D 6	43
	A 7	30	B 7	58	C 7	67	D 7	43
	A 8	98	B 8	49	C 8	63	D 8	42
	Group average	65.375	Group average	56.75	Group average	61.25	Group average	58
	Standard error	24.3248	Standard error	16.6798	Standard error	17.2026	Standard error	16.5097
	SEM	8.60012	SEM	5.89718	SEM	6.08203	SEM	5.83707
	BUN	mg/DL
	Group	data	Group	data	Group	data	Group	data
	A 1	27.5	B 1	25.9	C 1	23.6	D 1	23.2
	A 2	21.1	B 2	26.7	C 2	30	D 2	26.7
	A 3	30	B 3	25.4	C 3	20.6	D 3	25.9
	A 4	28.3	B 4	27.2	C 4	22.5	D 4	22.9
	A 5	29.7	B 5	26.8	C 5	27.3	D 5	25.1
	A 6	36.1	B 6	29	C 6	29	D 6	27.9
	A 7	29.5	B 7	25.7	C 7	26.4	D 7	27.9
	A 8	35.3	B 8	32	C 8	29.7	D 8	20.7
	Group average	29.6875	Group average	27.3375	Group average	26.1375	Group average	25.0375
	Standard error	4.67835	Standard error	2.19476	Standard error	3.53672	Standard error	2.58177
	SEM	1.65405	SEM	0.775964	SEM	1.25042	SEM	0.912793
	Cr.	mg/DL
	Group	data	Group	data	Group	data	Group	data
	A 1	0.3	B 1	0.3	C 1	0.3	D 1	0.2
	A 2	0.3	B 2	0.4	C 2	0.3	D 2	0.4
	A 3	0.3	B 3	0.3	C 3	0.4	D 3	0.2
	A 4	0.3	B 4	0.3	C 4	0.4	D 4	0.3
	A 5	0.2	B 5	0.2	C 5	0.3	D 5	0.3
	A 6	0.3	B 6	0.2	C 6	0.3	D 6	0.4
	A 7	0.4	B 7	0.3	C 7	0.4	D 7	0.4
	A 8	0.4	B 8	0.3	C 8	0.2	D 8	0.2
	Group average	0.3125	Group average	0.2875	Group average	0.325	Group average	0.3
	Standard error	0.064087	Standard error	0.064087	Standard error	0.0707107	Standard error	0.092582
	SEM	0.0226582	SEM	0.0226582	SEM	0.025	SEM	0.0327327

## Sheet: Aging assessment
male	explore	escape	luster	rough	Hair loss	Ulcer	Eyes	Spine	Total
A 1	0	0	1	1	1	0	0	1	4
A 2	1	1	1	2	0	1	1	1	8		Surface difference
A 3	1	1	2	1	0	1	1	0	7		total
A 4	1	0	1	2	2	0	2	1	9		A=a
A 5	1	1	1	2	1	0	1	0	7		B=ab
A 6	1	0	1	0	0	0	0	1	3		C=b
A 7	1	1	1	2	2	0	0	0	7		D=b
A 8	0	1	2	1	1	0	1	1	7
mean	0.75	0.625	1.25	1.375	0.875	0.25	0.75	0.625	6.5
SD	0.46291	0.517549	0.46291	0.744024	0.834523	0.46291	0.707107	0.517549	2
SEM	0.163663	0.182981	0.163663	0.263052	0.295048	0.163663	0.25	0.182981	0.707107
B 1	0	1	2	1	1	0	0	0	5
B 2	1	0	1	1	1	0	1	1	6
B 3	1	1	1	2	1	1	1	0	8
B 4	0	0	1	0	0	0	1	2	4
B 5	1	0	1	1	1	0	1	1	6
B 6	1	1	2	2	1	1	1	1	10
B 7	1	0	1	0	0	0	0	0	2
B 8	0	0	1	1	1	0	0	1	4
mean	0.625	0.375	1.25	1	0.75	0.25	0.625	0.75	5.625
SD	0.517549	0.517549	0.46291	0.755929	0.46291	0.46291	0.517549	0.707107	2.50357
SEM	0.182981	0.182981	0.163663	0.267261	0.163663	0.163663	0.182981	0.25	0.885145
C 1	0	0	1	0	1	0	1	1	4
C 2	0	1	1	1	0	0	0	0	3
C 3	1	0	0	0	0	0	1	1	3
C 4	0	1	0	0	1	0	2	0	4
C 5	1	0	1	1	0	1	0	1	5
C 6	0	1	0	0	1	0	1	2	5
C 7	0	0	1	1	0	0	0	0	2
C 8	1	0	1	1	0	0	1	0	4
mean	0.375	0.375	0.625	0.5	0.375	0.125	0.75	0.625	3.75
SD	0.517549	0.517549	0.517549	0.534522	0.517549	0.353553	0.707107	0.744024	1.0351
SEM	0.182981	0.182981	0.182981	0.188982	0.182981	0.125	0.25	0.263052	0.365963
D 1	0	1	1	1	0	0	1	0	4
D 2	1	0	1	1	0	0	0	1	4
D 3	0	0	1	0	0	0	1	2	4
D 4	1	1	0	0	0	1	0	1	4
D 5	0	0	1	1	0	0	0	0	2
D 6	1	1	0	1	0	0	2	1	6
D 7	0	0	2	1	1	0	1	0	5
D 8	0	1	0	1	0	0	1	0	3
mean	0.375	0.5	0.75	0.75	0.125	0.125	0.75	0.625	4
SD	0.517549	0.534522	0.707107	0.46291	0.353553	0.353553	0.707107	0.744024	1.19523
SEM	0.182981	0.188982	0.25	0.163663	0.125	0.125	0.25	0.263052	0.422577

## Sheet: Passive (male)
male	Trial	24hr	48hr	72hr
A 1	67	42	44	38		mean
A 2	41	57	42	45			Trial	24hr	48hr	72hr
A 3	42	37	24	35		A	38.875	43.875	37.5	35.875
A 4	38	48	51	38		B	41.5	57.75	46	41.625
A 5	21	44	37	27		C	47.375	62.375	50.375	39.25
A 6	32	22	34	38		D	43	59.375	48.125	42.125
A 7	29	58	37	41
A 8	41	43	31	25
mean	38.875	43.875	37.5	35.875		S.E.M
SD	13.4954	11.4572	8.29802	6.77047			Trial	24hr	48hr	72hr
SEM	4.77133	4.05074	2.93379	2.39372		A	4.77133	4.05074	2.93379	2.39372
B 1	78	68	47	50		B	5.55492	3.8994	3.0178	2.14591
B 2	36	67	39	44		C	6.95634	4.81047	2.32945	2.60323
B 3	44	44	50	35		D	3.088	4.60178	2.44539	3.95256
B 4	36	75	43	42
B 5	31	48	42	41
B 6	44	51	39	46
B 7	34	52	43	31
B 8	29	57	65	44
mean	41.5	57.75	46	41.625
SD	15.7117	11.0292	8.53564	6.06954
SEM	5.55492	3.8994	3.0178	2.14591
C 1	47	55	59	38
C 2	91	40	45	50
C 3	44	73	53	41
C 4	35	64	45	25
C 5	53	69	54	46
C 6	48	56	48	37
C 7	26	57	41	40
C 8	35	85	58	37
mean	47.375	62.375	50.375	39.25
SD	19.6755	13.6061	6.58868	7.36304
SEM	6.95634	4.81047	2.32945	2.60323
D 1	51	77	46	43
D 2	55	61	38	40
D 3	37	53	49	45
D 4	54	42	47	34
D 5	39	68	52	36
D 6	35	58	58	35
D 7	38	43	55	68
D 8	35	73	40	36
mean	43	59.375	48.125	42.125
SD	8.73417	13.0158	6.91659	11.1795
SEM	3.088	4.60178	2.44539	3.95256

## Sheet: Active (male)
male	D1					D2					D3					D4						mean
A 1	1	5	1	5	8	2	5	4	1	8	4	5	1	2	8	1	2	0	0	17			DAY 1	DAY 2	DAY 3	DAY 4
A 2	4	3	2	2	9	1	4	4	0	11	3	4	0	3	10	2	1	3	3	11		A	8.25	10.625	11.25	14
A 3	4	4	2	1	9	2	2	3	2	11	2	2	3	2	11	3	2	1	0	14		B	8.125	11	13.875	15.5
A 4	3	3	2	5	7	1	1	3	1	14	1	4	2	2	11	1	0	3	1	15		C	8.375	14.125	16	16.875
A 5	4	4	3	2	7	2	3	3	4	8	0	5	4	1	10	1	1	1	3	14		D	8.5	14.5	15.625	16.5
A 6	2	2	5	2	9	1	2	2	3	12	5	1	2	1	11	1	4	2	1	12
A 7	2	2	2	4	10	1	2	2	4	11	0	1	2	1	16	3	1	1	1	14		S.E.M.
A 8	5	2	5	1	7	3	3	3	1	10	4	1	0	2	13	1	2	0	2	15			DAY 1	DAY 2	DAY 3	DAY 4
mean	8.25					10.625					11.25					14						A	0.411877	0.705527	0.839855	0.654654
SD	1.16496					1.99553					2.37547					1.85164						B	1.14076	0.801784	0.639126	0.707107
SEM	0.411877					0.705527					0.839855					0.654654						C	1.10093	1.04262	0.597614	0.811469
B 1	4	5	5	3	3	5	5	1	2	7	1	5	0	0	14	5	0	1	0	14		D	1.4516	1.11803	0.77776	0.886405
B 2	5	2	3	5	5	1	4	1	0	14	0	0	5	0	15	0	0	0	1	19
B 3	2	1	4	5	8	4	1	1	2	12	5	0	0	5	10	0	2	0	5	13
B 4	3	4	1	3	9	1	4	3	0	12	0	0	5	0	15	0	3	0	0	17
B 5	4	1	5	2	8	1	1	3	4	11	4	2	1	0	13	1	2	2	1	14
B 6	2	3	2	4	9	5	0	2	3	10	1	1	0	4	14	2	0	1	0	17
B 7	2	1	0	3	14	4	0	2	5	9	2	0	4	0	14	3	1	0	1	15
B 8	3	2	1	5	9	3	2	2	0	13	1	0	1	2	16	1	1	1	2	15
mean	8.125					11					13.875					15.5
SD	3.22656					2.26779					1.80772					2
SEM	1.14076					0.801784					0.639126					0.707107
C 1	3	1	2	5	9	0	1	3	4	12	0	1	2	2	15	4	2	2	0	12
C 2	1	4	5	4	6	3	2	3	0	12	2	1	2	1	14	1	0	1	2	16
C 3	0	4	5	0	11	0	1	0	0	19	0	0	1	4	15	3	0	0	0	17
C 4	1	1	3	1	14	1	1	0	3	15	1	0	0	1	18	0	2	0	1	17
C 5	5	5	1	5	4	3	0	2	2	13	0	0	2	1	17	1	0	1	1	17
C 6	3	3	4	3	7	0	3	2	0	15	2	1	3	0	14	0	0	1	1	18
C 7	4	4	3	2	7	0	0	2	1	17	1	0	1	0	18	1	0	1	0	18
C 8	3	1	5	2	9	3	4	3	0	10	0	1	2	0	17	0	0	0	0	20
mean	8.375					14.125					16					16.875
SD	3.11391					2.94897					1.69031					2.29518
SEM	1.10093					1.04262					0.597614					0.811469
D 1	4	4	5	5	2	2	1	3	4	10	1	1	1	5	12	0	2	1	5	12
D 2	1	2	1	4	12	4	1	1	1	13	3	1	2	0	14	4	0	1	1	14
D 3	0	5	3	0	12	0	0	0	0	20	0	1	0	0	19	1	0	0	0	19
D 4	4	0	2	3	11	0	1	0	1	18	5	0	1	0	14	0	0	1	0	19
D 5	5	4	3	4	4	0	2	3	0	15	1	0	2	0	17	0	1	1	0	18
D 6	4	4	2	3	7	3	3	1	0	13	1	1	1	1	16	0	1	0	1	18
D 7	4	3	1	5	7	2	1	1	2	14	0	2	1	0	17	1	1	0	2	16
D 8	0	2	2	3	13	2	4	0	1	13	1	3	0	0	16	1	2	1	0	16
mean	8.5					14.5					15.625					16.5
SD	4.10575					3.16228					2.19984					2.50713
SEM	1.4516					1.11803					0.77776					0.886405

[truncated: 5 more sheets: Sacrifice (male), lactic acid, SODCATALASE, MDA8OHDG Glycoside, Worksheet 2]
